# Supplementary material for: Installation of an Indole on the BRCA1 Disordered Domain Using Triazine Chemistry
Source: Biomolecules. 2024 Dec 18;14(12):1625. doi: 10.3390/biom14121625 (PMC11726873; doi:10.3390/biom14121625)
Supplement: Supplementary file 1 [file biomolecules-14-01625-s001.zip]

Archive with 1 entries (1 files):
- biomolecules-3325215-supplementary.pdf
